# Supplementary material for: In Situ Anodic Transition and Cathodic Contamination Affect the Overall Voltage of Alkaline Water Electrolysis
Source: Molecules. 2024 Nov 9;29(22):5298. doi: 10.3390/molecules29225298 (PMC11596874; doi:10.3390/molecules29225298)
Supplement: Supplementary file 1 [file molecules-29-05298-s001.zip]

Archive with 1 entries (1 files):
- molecules-3241967-supplementary.pdf
